# Supplementary material for: Using Polygenic Risk Scores Related to Complex Traits to Predict Production Performance in Cross-Breeding of Yeast
Source: J Fungi (Basel). 2022 Aug 29;8(9):914. doi: 10.3390/jof8090914 (PMC9500933; doi:10.3390/jof8090914)
Supplement: Supplementary file 1 [file jof-08-00914-s001.zip]

Archive with 1 entries (1 files):
- jof-1840682-supplementary.pdf
